# Supplementary material for: SLAM-based augmented reality for the assessment of short-term spatial memory. A comparative study of visual versus tactile stimuli
Source: PLoS One. 2021 Feb 4;16(2):e0245976. doi: 10.1371/journal.pone.0245976 (PMC7861452; doi:10.1371/journal.pone.0245976)
Supplement: S2 Appendix — (CSV) [file pone.0245976.s002.csv]

user_id	condition	age	gender	Learning_time	Evaluation_time	LocShapes	AttemptS	RecogS	RecogI	MapShapes	enjoyment	concentration	usability	competence	calmness	expertise	non-mental effort	non-physical effort	satisfaction	presence
9	Visual	30	Man	156.12	195.53	8	4	8	0	6	7	7	7	7	6	7	6	6	6	6.5
10	Visual	41	Man	82.05	238.33	7	6	8	0	4	4	5	6	5	5	6	5	5	5.25	3.833333333
22	Visual	32	Man	106.98	34	8	1	8	0	6	7	7	7	7	7	7	7	7	7	6.666666667
31	Visual	53	Woman	113.48	189.84	8	3	8	0	8	7	6.5	7	7	7	6	7	7	7	7
33	Visual	22	Woman	86.5	302.6	7	6	8	0	3	7	7	7	5	7	7	6	5	6.25	6.166666667
35	Visual	56	Woman	83.29	327.03	5	10	8	0	4	6	5.5	6.666666667	4	6	7	7	7	6	4.833333333
37	Visual	25	Man	116.28	226.68	7	9	8	0	7	5	5	6.666666667	5	6	7	6	5	6.25	4.5
38	Visual	56	Man	151.04	444.95	7	5	8	0	5	7	6.5	6.333333333	5	5	5	6	7	6.5	6.666666667
44	Visual	25	Man	96.8	174.87	6	6	7	0	6	6	7	6.666666667	3	7	5	6	6	6.25	5.833333333
45	Visual	25	Woman	113.16	164.97	8	2	7	0	7	7	6	7	7	7	6	7	7	6.75	5
49	Visual	46	Man	97.22	311.05	7	5	8	0	6	7	6	6.333333333	7	7	5	7	6	5.5	6.5
51	Visual	30	Woman	211.66	69.3	8	1	8	0	5	7	6.5	6.666666667	7	7	4	7	7	6.25	5
52	Visual	27	Woman	59.58	75.46	7	7	8	0	6	7	7	5	7	4	7	3	6	6.25	5.666666667
53	Visual	23	Woman	101.34	101.42	8	1	8	0	7	6	7	5.666666667	6	7	5	7	7	6.75	4.5
54	Visual	38	Man	142.94	120.97	8	0	8	0	2	7	7	7	7	7	7	7	7	7	6
55	Visual	21	Man	202.51	104.61	8	0	8	0	6	5	5.5	5.666666667	7	7	7	6	5	6.5	4.666666667
56	Visual	24	Man	97.23	68.89	8	0	8	0	5	7	7	5	7	7	5	7	2	7	5.5
57	Visual	23	Man	112.1	53.4	7	6	8	0	7	6	7	7	7	7	7	7	7	6.25	5
60	Visual	31	Man	137	238.38	7	8	8	0	6	7	4.5	5.666666667	4	5	7	6	4	4.25	5
61	Visual	22	Woman	77.84	94.62	8	0	8	0	8	5	5.5	6.666666667	7	6	6	6	5	5.5	4.5
62	Visual	20	Man	103.91	91.69	8	2	8	0	7	7	7	5.666666667	7	7	6	7	5	6.5	5.833333333
63	Visual	34	Man	117.1	98.38	8	3	8	0	5	6	7	7	6	5	7	7	6	6.5	5
64	Visual	22	Man	179.22	123.83	8	0	8	0	8	6	5.5	7	7	5	6	6	4	4.5	3.666666667
66	Visual	40	Woman	169	207.53	7	3	8	0	6	7	6.5	5.666666667	7	7	4	6	5	6.5	5.666666667
67	Visual	23	Man	134.15	118.62	8	0	8	0	8	6	6	6.333333333	6	7	1	6	6	6	5
68	Visual	21	Man	77.06	117.52	7	11	8	0	6	6	6	5.666666667	5	3	7	7	5	6	4.333333333
70	Visual	21	Man	97.64	85.25	8	0	8	0	8	6	7	5.666666667	7	6	7	7	7	6	4
72	Visual	27	Woman	155.41	156.11	8	0	8	0	8	6	6.5	4.666666667	7	5	6	5	7	5.5	6.5
73	Visual	25	Man	167.02	305.73	6	6	8	0	6	6	7	6.333333333	7	7	6	6	7	5.75	3.333333333
75	Visual	21	Man	238.31	94.73	8	3	8	0	7	7	7	7	7	6	6	7	7	6.5	6.5
77	Visual	33	Woman	130.22	167.54	8	3	8	0	7	6	6.5	6.666666667	7	6	7	6	7	5.5	6
80	Visual	32	Man	121.35	111.53	8	0	8	0	7	6	5	5.666666667	7	5	5	6	6	5.75	4.166666667
81	Visual	24	Man	128.02	90.26	8	0	8	0	8	6	6.5	5.666666667	7	7	7	7	7	5	4
83	Visual	56	Man	141.44	292.67	4	15	8	0	2	7	6	7	5	5	6	4	7	7	6.666666667
88	Visual	23	Man	88.12	133.92	8	0	8	0	8	6	6	7	7	7	7	7	7	6.5	6
90	Visual	34	Man	150.15	329.62	7	3	7	0	6	7	6	6.333333333	6	7	7	5	7	5.5	5.166666667
91	Visual	27	Man	103.8	257.06	7	3	7	0	7	5	5.5	6.333333333	7	5	5	7	5	6.5	4.833333333
93	Visual	39	Man	154.03	81.53	6	7	8	0	5	6	6	7	7	7	7	6	6	6	5.666666667
94	Visual	31	Man	107.75	209.3	8	5	8	0	6	6	6	6.666666667	7	7	7	6	5	5.5	4.833333333
95	Visual	24	Woman	166.76	222.89	6	8	8	0	5	6	6	7	7	5	5	6	6	6.75	4.333333333
96	Visual	42	Woman	162.7	149.33	8	1	8	0	6	7	6.5	6.666666667	6	6	5	6	7	6.25	4.833333333
100	Visual	34	Man	164.81	177.57	8	3	8	0	8	7	7	6	7	7	6	7	6	6	4.166666667
101	Visual	32	Man	201.44	202.35	8	3	7	0	8	7	5	6	7	6	6	6	6	6.5	5.166666667
103	Visual	28	Man	188.76	67.52	8	2	8	0	7	6	6	6.666666667	6	5	7	5	7	6.5	5
105	Visual	27	Man	127.95	227.31	8	3	7	0	6	5	5.5	6.666666667	7	7	6	6	6	5.75	5.666666667
107	Visual	36	Woman	143.79	297.07	6	6	8	0	7	5	6	6	6	6	4	7	6	5.75	5.166666667
108	Visual	30	Man	203.68	116.82	7	6	8	0	6	5	6.5	5.333333333	6	5	4	6	7	5.75	6.333333333
9	Tactile	30	Man	134.31	356.23	8	3	7	0	3
10	Tactile	41	Man	105.01	403.23	7	7	8	0	7
22	Tactile	32	Man	113.18	461.23	7	5	8	0	4
31	Tactile	53	Woman	135.27	380.29	8	2	8	0	3
33	Tactile	22	Woman	103.59	513.23	6	7	8	0	5
35	Tactile	56	Woman	106.62	297.22	8	1	8	0	3
37	Tactile	25	Man	112.67	417.36	5	10	8	0	3
38	Tactile	56	Man	158.1	572.08	8	4	8	0	7
44	Tactile	25	Man	93.37	284.32	5	6	8	0	6
45	Tactile	25	Woman	83.23	340.23	6	4	7	0	4
49	Tactile	46	Man	104.36	455.37	8	4	8	0	2
51	Tactile	30	Woman	220.69	289.34	8	1	8	0	8
52	Tactile	27	Woman	69.99	247.46	7	7	8	0	2
53	Tactile	23	Woman	93.02	347.6	8	4	8	0	7
54	Tactile	38	Man	122.01	428.87	7	6	8	0	6
55	Tactile	21	Man	408.15	551.98	7	5	7	1	4
56	Tactile	24	Man	82.96	252.91	8	2	8	0	0
57	Tactile	23	Man	86.82	283.26	7	7	7	0	0
60	Tactile	31	Man	99.47	420.65	6	10	8	0	0
61	Tactile	22	Woman	102.69	368.71	7	6	7	1	5
62	Tactile	20	Man	93.35	271.74	7	3	7	0	6
63	Tactile	34	Man	105	255.74	8	3	8	0	7
64	Tactile	22	Man	159.1	405.09	7	5	8	0	6
66	Tactile	40	Woman	137	362.3	7	4	8	0	6
67	Tactile	23	Man	144.25	310.69	8	2	8	0	6
68	Tactile	21	Man	91.9	310.91	6	11	8	0	3
70	Tactile	21	Man	134.65	338.08	7	5	8	1	5
72	Tactile	27	Woman	123.54	307.63	8	2	8	0	7
73	Tactile	25	Man	140.37	506.93	7	8	7	0	4
75	Tactile	21	Man	229.81	316.35	8	3	8	0	3
77	Tactile	33	Woman	120.84	301.37	8	3	8	0	5
80	Tactile	32	Man	73.87	565.24	5	13	7	0	3
81	Tactile	24	Man	161.44	232.88	6	6	8	0	7
83	Tactile	56	Man	139.7	452.42	5	9	8	0	1
88	Tactile	23	Man	128.62	547.9	7	6	8	0	5
90	Tactile	34	Man	139.31	414.23	8	3	7	0	4
91	Tactile	27	Man	139.31	447.23	7	6	8	0	5
93	Tactile	39	Man	154.31	270.23	6	7	8	0	5
94	Tactile	31	Man	90.31	423.23	6	9	7	1	6
95	Tactile	24	Woman	166.31	361.23	7	7	8	0	4
96	Tactile	42	Woman	142.31	333.23	8	1	8	0	5
100	Tactile	34	Man	173.31	290.23	8	3	7	0	4
101	Tactile	32	Man	168.31	347.23	8	2	8	0	2
103	Tactile	28	Man	151.31	285.23	8	2	8	0	4
105	Tactile	27	Man	108.31	395.23	7	5	8	1	4
107	Tactile	36	Woman	122.31	462.23	8	4	8	0	4
108	Tactile	30	Man	182.31	275.23	8	4	8	0	4
